# Supplementary material for: Relationship between the Renal Function and Adverse Clinical Events in Patients with Atrial Fibrillation: A Japanese Multicenter Registry Substudy
Source: J Clin Med. 2020 Jan 8;9(1):167. doi: 10.3390/jcm9010167 (PMC7019418; doi:10.3390/jcm9010167)
Supplement: Supplementary file 1 [file jcm-09-00167-s001.zip]

Archive with 1 entries (1 files):
- jcm-676206-SI.pdf
